# Supplementary material for: Production of Monodisperse Oil-in-Water Droplets and Polymeric Microspheres Below 20 μm Using a PDMS-Based Step Emulsification Device
Source: Micromachines (Basel). 2025 Jan 24;16(2):132. doi: 10.3390/mi16020132 (PMC11857107; doi:10.3390/mi16020132)
Supplement: Supplementary file 1 [file micromachines-16-00132-s001.zip]

Archive with 3 entries (3 files):
- VideoS1.mp4
- VideoS2.mp4
- micromachines-3427090 Supplementary Materials.pdf
